# Supplementary material for: Polythiophene/Ti3C2TX MXene Composites for Effective Removal of Diverse Organic Dyes via Complementary Activity of Adsorption and Photodegradation
Source: Molecules. 2025 Mar 20;30(6):1393. doi: 10.3390/molecules30061393 (PMC11944630; doi:10.3390/molecules30061393)
Supplement: Supplementary file 1 [file molecules-30-01393-s001.zip]

Archive with 1 entries (1 files):
- molecules-3508482-supplementary.pdf
